# Supplementary material for: Mental Health and Adherence to COVID-19 Protective Behaviors among Cancer Patients during the COVID-19 Pandemic: An International, Multinational Cross-Sectional Study
Source: Cancers (Basel). 2021 Dec 15;13(24):6294. doi: 10.3390/cancers13246294 (PMC8699048; doi:10.3390/cancers13246294)
Supplement: Supplementary file 1 [file cancers-13-06294-s001.zip]

Archive with 1 entries (1 files):
- cancers-1439110-supplementary.pdf
